# Supplementary material for: Prosaposin/Saposin Expression in the Developing Rat Olfactory and Vomeronasal Epithelia
Source: J Dev Biol. 2024 Nov 6;12(4):29. doi: 10.3390/jdb12040029 (PMC11587001; doi:10.3390/jdb12040029)
Supplement: Supplementary file 1 [file jdb-12-00029-s001.zip]

Archive with 3 entries (2 files):
- jdb-3208413-supplementary/
- jdb-3208413-supplementary/Figure S1.pdf
- jdb-3208413-supplementary/Figure S2.pdf
